# Supplementary material for: Dietary Caffeine, Cold Exposure, and the Estrogen–TRPM8 Axis: A Nutri-Environmental Model for Lower Urinary Tract Symptoms in the Menopause Transition: A Narrative Review
Source: Nutrients. 2026 Mar 3;18(5):825. doi: 10.3390/nu18050825 (PMC12986663; doi:10.3390/nu18050825)
Supplement: Supplementary file 1 [file nutrients-18-00825-s001.zip]

Archive with 1 entries (1 files):
- nutrients-4158686-supplementary.pdf
